# Supplementary material for: The Sensilla-Specific Expression and Subcellular Localization of SNMP1 and SNMP2 Reveal Novel Insights into Their Roles in the Antenna of the Desert Locust Schistocerca gregaria
Source: Insects. 2022 Jun 25;13(7):579. doi: 10.3390/insects13070579 (PMC9317141; doi:10.3390/insects13070579)
Supplement: Supplementary file 1 [file insects-13-00579-s001.zip]

Archive with 1 entries (1 files):
- insects-1776531-supplementary.pdf
